# Supplementary material for: MiR-34b Regulates Muscle Growth and Development by Targeting SYISL
Source: Cells. 2025 Mar 5;14(5):379. doi: 10.3390/cells14050379 (PMC11898696; doi:10.3390/cells14050379)
Supplement: Supplementary file 1 [file cells-14-00379-s001.zip]

Archive with 1 entries (1 files):
- cells-3469632-supplementary.pdf
